# Supplementary material for: The Performance of Partial Least Squares Methods in Virtual Nanosensor Array—Multiple Metal Ions Sensing Based on Multispectral Fluorescence of Quantum Dots
Source: Materials (Basel). 2024 Sep 28;17(19):4766. doi: 10.3390/ma17194766 (PMC11477732; doi:10.3390/ma17194766)
Supplement: Supplementary file 1 [file materials-17-04766-s001.zip]

Archive with 1 entries (1 files):
- materials-3152006-supplementary.pdf
